# Supplementary material for: An Unexpected Case of Opisthorchis felineus Infection Revealed during Liver Transplantation
Source: Pathogens. 2023 Jul 31;12(8):1003. doi: 10.3390/pathogens12081003 (PMC10459204; doi:10.3390/pathogens12081003)
Supplement: Supplementary file 1 [file pathogens-12-01003-s001.zip]

Archive with 1 entries (1 files):
- pathogens-2528976-supplementary.pdf
